# Supplementary material for: Virulence Determinants and Antimicrobial Profiles of Pasteurella multocida Isolated from Cattle and Humans in Egypt
Source: Antibiotics (Basel). 2021 Apr 22;10(5):480. doi: 10.3390/antibiotics10050480 (PMC8143532; doi:10.3390/antibiotics10050480)
Supplement: Supplementary file 1 [file antibiotics-10-00480-s001.zip]

Archive with 1 entries (1 files):
- antibiotics-1132962-supplementary.pdf
